# Supplementary material for: Allergen immunotherapy and dupilumab in atopic dermatitis: Clinical efficacy and disparities in immunological indicators
Source: World Allergy Organ J. 2025 Mar 12;18(3):101043. doi: 10.1016/j.waojou.2025.101043 (PMC11946805; doi:10.1016/j.waojou.2025.101043)
Supplement: Multimedia component 2 [file mmc2.xlsx]

## Sheet: Sheet1
Table S4 the application of topical treatment in the AIT group,Dupilumab group and AIT combined Dupilumab group.
	visit	week2				week4				week6				week8				week10				week12				week14				week16				week18				week20				week22				week24
	Treatment	topical corticosteroids	antibiotic	topical calcineurin inhibitors/PDE-4 inhibitors	emollient	topical corticosteroids	antibiotic	topical calcineurin inhibitors/PDE-4 inhibitors	emollient	topical corticosteroids	antibiotic	topical calcineurin inhibitors/PDE-4 inhibitors	emollient	topical corticosteroids	antibiotic	topical calcineurin inhibitors/PDE-4 inhibitors	emollient	topical corticosteroids	antibiotic	topical calcineurin inhibitors/PDE-4 inhibitors	emollient	topical corticosteroids	antibiotic	topical calcineurin inhibitors/PDE-4 inhibitors	emollient	topical corticosteroids	antibiotic	topical calcineurin inhibitors/PDE-4 inhibitors	emollient	topical corticosteroids	antibiotic	topical calcineurin inhibitors/PDE-4 inhibitors	emollient	topical corticosteroids	antibiotic	topical calcineurin inhibitors/PDE-4 inhibitors	emollient	topical corticosteroids	antibiotic	topical calcineurin inhibitors/PDE-4 inhibitors	emollient	topical corticosteroids	antibiotic	topical calcineurin inhibitors/PDE-4 inhibitors	emollient	topical corticosteroids	antibiotic	topical calcineurin inhibitors/PDE-4 inhibitors	emollient
AIT-1					Vitamin E cream				Vitamin E cream				Vitamin E cream				Vitamin E cream				Vitamin E cream				Vitamin E cream				Vitamin E cream				Vitamin E cream				Vitamin E cream				Vitamin E cream				Vitamin E cream				Vitamin E cream
AIT-2					Vitamin E cream				Vitamin E cream				Vitamin E cream				Vitamin E cream				Vitamin E cream				Vitamin E cream				Vitamin E cream				Vitamin E cream				Vitamin E cream				Vitamin E cream				Vitamin E cream				Vitamin E cream
AIT-3		0.1% Momeiasone Furoate Cream			Vitamin E cream	0.1% Momeiasone Furoate Cream			Vitamin E cream	0.1% Momeiasone Furoate Cream			Vitamin E cream				Vitamin E cream	0.1% Momeiasone Furoate Cream			Vitamin E cream Urea Ointment				Vitamin E cream Urea Cream				Vitamin E cream				Vitamin E cream Urea Cream				Vitamin E cream				Vitamin E cream				Vitamin E cream				Vitamin E cream
AIT-4		0.1% Momeiasone Furoate Cream		0.1% Tacrolimus Ointment	Vitamin E cream				Vitamin E cream				Vitamin E cream	0.1% Momeiasone Furoate Cream			Vitamin E cream				Vitamin E cream	0.1% Momeiasone Furoate Cream			Vitamin E cream				Vitamin E cream				Vitamin E cream				Vitamin E cream				Vitamin E cream				Vitamin E cream				Vitamin E cream
AIT-5					Vitamin E cream				Vitamin E cream				Vitamin E cream				Vitamin E cream				Vitamin E cream				Vitamin E cream				Vitamin E cream								Vitamin E cream				Vitamin E cream				Vitamin E cream				Vitamin E cream
AIT-6		0.1% Momeiasone Furoate Cream			Vitamin E cream	0.1% Momeiasone Furoate Cream			Vitamin E cream				Vitamin E cream				Vitamin E cream				Vitamin E cream	0.1% Momeiasone Furoate Cream			Vitamin E cream	0.1% Momeiasone Furoate Cream			Vitamin E cream	0.1% Hydrocortisone Butyrate Cream							Vitamin E cream				Vitamin E cream				Vitamin E cream				Vitamin E cream
AIT-7		0.05% Desonide Cream			Vitamin E cream	0.05% Desonide Cream			Vitamin E cream				Vitamin E cream				Vitamin E cream				Vitamin E cream				Vitamin E cream				Vitamin E cream					0.05% Desonide Cream			Vitamin E cream				Vitamin E cream				Vitamin E cream				Vitamin E cream
AIT-8		Compound Flumetasone Ointment			Vitamin E cream Urea Ointment	Compound Flumetasone Ointment			Vitamin E cream				Vitamin E cream	0.1% Tacrolimus Ointment			Vitamin E cream				Vitamin E cream				Vitamin E cream	0.1% Tacrolimus Ointment			Vitamin E cream					Compound Flumetasone Ointment			Vitamin E cream				Vitamin E cream				Vitamin E cream				Vitamin E cream
AIT-9		0.1% Momeiasone Furoate Cream			Vitamin E cream				Vitamin E cream				Vitamin E cream				Vitamin E cream				Vitamin E cream				Vitamin E cream				Vitamin E cream								Vitamin E cream				Vitamin E cream				Vitamin E cream				Vitamin E cream
AIT-10				0.1% Tacrolimus Ointment	Vitamin E cream	0.1% Momeiasone Furoate Cream			Vitamin E cream				Vitamin E cream	0.1% Momeiasone Furoate Cream			Vitamin E cream				Vitamin E cream				Vitamin E cream				Vitamin E cream								Vitamin E cream				Vitamin E cream				Vitamin E cream				Vitamin E cream
AIT-11		0.05% Fluticasone Propionate Cream			Vitamin E cream				Vitamin E cream	0.05% Fluticasone Propionate Cream			Vitamin E cream				Vitamin E cream	0.05% Fluticasone Propionate Cream			Vitamin E cream				Vitamin E cream				Vitamin E cream								Vitamin E cream				Vitamin E cream	0.05% Desonide Cream	Crisaborole Ointment		Vitamin E cream				Vitamin E cream
AIT-12				Crisaborole Ointment	Vitamin E cream				Vitamin E cream				Vitamin E cream				Vitamin E cream				Vitamin E cream				Vitamin E cream				Vitamin E cream								Vitamin E cream	0.1% Momeiasone Furoate Cream			Vitamin E cream				Vitamin E cream				Vitamin E cream
AIT-13				0.1% Tacrolimus Ointment Crisaborole Ointment	Vitamin E cream				Vitamin E cream				Vitamin E cream				Vitamin E cream				Vitamin E cream				Vitamin E cream				Vitamin E cream								Vitamin E cream				Vitamin E cream				Vitamin E cream				Vitamin E cream
AIT-14					Vitamin E cream				Vitamin E cream				Vitamin E cream				Vitamin E cream				Vitamin E cream				Vitamin E cream				Vitamin E cream								Vitamin E cream				Vitamin E cream				Vitamin E cream				Vitamin E cream
AIT-15					Vitamin E cream				Vitamin E cream				Vitamin E cream				Vitamin E cream				Vitamin E cream				Vitamin E cream				Vitamin E cream								Vitamin E cream				Vitamin E cream				Vitamin E cream				Vitamin E cream
AIT-16		0.1% Momeiasone Furoate Cream		0.1% Tacrolimus Ointment	Vitamin E cream				Vitamin E cream				Vitamin E cream				Vitamin E cream				Vitamin E cream				Vitamin E cream				Vitamin E cream								Vitamin E cream				Vitamin E cream				Vitamin E cream				Vitamin E cream
AIT-17					Vitamin E cream				Vitamin E cream				Vitamin E cream				Vitamin E cream				Vitamin E cream				Vitamin E cream				Vitamin E cream								Vitamin E cream				Vitamin E cream				Vitamin E cream				Vitamin E cream
AIT-18					Vitamin E cream				Vitamin E cream				Vitamin E cream				Vitamin E cream				Vitamin E cream				Vitamin E cream				Vitamin E cream								Vitamin E cream				Vitamin E cream				Vitamin E cream				Vitamin E cream
AIT-19		0.05% Fluticasone Propionate Cream			Vitamin E cream				Vitamin E cream				Vitamin E cream				Vitamin E cream				Vitamin E cream				Vitamin E cream				Vitamin E cream								Vitamin E cream				Vitamin E cream				Vitamin E cream				Vitamin E cream
AIT-20					Vitamin E cream				Vitamin E cream Urea Ointment				Vitamin E cream				Vitamin E cream				Vitamin E cream				Vitamin E cream				Vitamin E cream								Vitamin E cream				Vitamin E cream				Vitamin E cream			Crisaborole Ointment	Vitamin E cream
AIT-21					Vitamin E cream				Vitamin E cream				Vitamin E cream				Vitamin E cream				Vitamin E cream				Vitamin E cream				Vitamin E cream								Vitamin E cream				Vitamin E cream				Vitamin E cream				Vitamin E cream
AIT-22		0.1% Momeiasone Furoate Cream			Vitamin E cream				Vitamin E cream				Vitamin E cream				Vitamin E cream				Vitamin E cream				Vitamin E cream				Vitamin E cream								Vitamin E cream				Vitamin E cream				Vitamin E cream				Vitamin E cream
AIT-23				Crisaborole Ointment	Vitamin E cream				Vitamin E cream				Vitamin E cream				Vitamin E cream				Vitamin E cream				Vitamin E cream				Vitamin E cream			Crisaborole Ointment					Vitamin E cream				Vitamin E cream				Vitamin E cream				Vitamin E cream
AIT-24					Vitamin E cream				Vitamin E cream				Vitamin E cream				Vitamin E cream				Vitamin E cream				Vitamin E cream				Vitamin E cream								Vitamin E cream				Vitamin E cream				Vitamin E cream				Vitamin E cream
AIT-25					Vitamin E cream				Vitamin E cream				Vitamin E cream				Vitamin E cream				Vitamin E cream				Vitamin E cream				Vitamin E cream								Vitamin E cream				Vitamin E cream				Vitamin E cream				Vitamin E cream
AIT-26					Vitamin E cream				Vitamin E cream				Vitamin E cream				Vitamin E cream				Vitamin E cream				Vitamin E cream				Vitamin E cream								Vitamin E cream				Vitamin E cream				Vitamin E cream				Vitamin E cream
AIT-27		Compound Flumetasone Ointment		0.1% Tacrolimus Ointment	Vitamin E cream	Compound Flumetasone Ointment		0.1% Tacrolimus Ointment	Vitamin E cream				Vitamin E cream				Vitamin E cream				Vitamin E cream				Vitamin E cream				Vitamin E cream								Vitamin E cream				Vitamin E cream				Vitamin E cream				Vitamin E cream
AIT-28		0.1% Momeiasone Furoate Cream; Compound Flumetasone Ointment			Vitamin E cream; Urea Ointment	0.1% Momeiasone Furoate Cream			Vitamin E cream				Vitamin E cream				Vitamin E cream				Vitamin E cream				Vitamin E cream				Vitamin E cream	0.1% Momeiasone Furoate Cream							Vitamin E cream				Vitamin E cream				Vitamin E cream				Vitamin E cream
AIT-29					Vitamin E cream				Vitamin E cream				Vitamin E cream				Vitamin E cream				Vitamin E cream				Vitamin E cream				Vitamin E cream								Vitamin E cream				Vitamin E cream				Vitamin E cream				Vitamin E cream
AIT-30		0.05% Desonide Cream			Vitamin E cream				Vitamin E cream				Vitamin E cream				Vitamin E cream				Vitamin E cream				Vitamin E cream				Vitamin E cream								Vitamin E cream				Vitamin E cream				Vitamin E cream				Vitamin E cream
AIT-31		0.1% Momeiasone Furoate Cream		0.1% Tacrolimus Ointment	Vitamin E cream				Vitamin E cream				Vitamin E cream				Vitamin E cream				Vitamin E cream				Vitamin E cream				Vitamin E cream								Vitamin E cream				Vitamin E cream				Vitamin E cream				Vitamin E cream
AIT-32					Vitamin E cream				Vitamin E cream				Vitamin E cream				Vitamin E cream				Vitamin E cream				Vitamin E cream				Vitamin E cream								Vitamin E cream				Vitamin E cream				Vitamin E cream				Vitamin E cream
AIT-33					Vitamin E cream				Vitamin E cream				Vitamin E cream				Vitamin E cream				Vitamin E cream				Vitamin E cream				Vitamin E cream								Vitamin E cream				Vitamin E cream				Vitamin E cream				Vitamin E cream; Urea Ointment
AIT-34				0.03% Tacrolimus Ointment	Vitamin E cream				Vitamin E cream				Vitamin E cream				Vitamin E cream				Vitamin E cream				Vitamin E cream				Vitamin E cream								Vitamin E cream				Vitamin E cream				Vitamin E cream			0.03% Tacrolimus Ointment	Vitamin E cream
Dupilumab-1					Vitamin E cream				Vitamin E cream				Vitamin E cream				Vitamin E cream				Vitamin E cream				Vitamin E cream				Vitamin E cream			0.03% Tacrolimus Ointment					Vitamin E cream				Vitamin E cream				Vitamin E cream				Vitamin E cream
Dupilumab-2		0.1% Momeiasone Furoate Cream		Crisaborole Ointment	Vitamin E cream				Vitamin E cream				Vitamin E cream				Vitamin E cream				Vitamin E cream			Crisaborole Ointment	Vitamin E cream			Crisaborole Ointment	Vitamin E cream								Vitamin E cream				Vitamin E cream				Vitamin E cream				Vitamin E cream
Dupilumab-3			Sodium Fusidate Ointment	Crisaborole Ointment	Vitamin E cream			Crisaborole Ointment	Vitamin E cream				Vitamin E cream				Vitamin E cream				Vitamin E cream				Vitamin E cream				Vitamin E cream	0.1% Momeiasone Furoate Cream							Vitamin E cream				Vitamin E cream				Vitamin E cream				Vitamin E cream
Dupilumab-4		0.1% Momeiasone Furoate Cream	Sodium Fusidate Ointment		Vitamin E cream				Vitamin E cream				Vitamin E cream				Vitamin E cream				Vitamin E cream				Vitamin E cream				Vitamin E cream								Vitamin E cream				Vitamin E cream				Vitamin E cream				Vitamin E cream
Dupilumab-5		0.05% Fluticasone Propionate Cream		0.03% Tacrolimus Ointment	Vitamin E cream				Vitamin E cream				Vitamin E cream				Vitamin E cream				Vitamin E cream				Vitamin E cream				Vitamin E cream								Vitamin E cream				Vitamin E cream				Vitamin E cream				Vitamin E cream
Dupilumab-6					Vitamin E cream				Vitamin E cream				Vitamin E cream				Vitamin E cream				Vitamin E cream				Vitamin E cream				Vitamin E cream								Vitamin E cream				Vitamin E cream				Vitamin E cream				Vitamin E cream
Dupilumab-7		Compound Flumetasone Ointment			Vitamin E cream; Urea Ointment	0.1% Momeiasone Furoate Cream			Vitamin E cream				Vitamin E cream; Urea Ointment				Vitamin E cream				Vitamin E cream	0.1% Momeiasone Furoate Cream			Vitamin E cream; Urea Ointment				Vitamin E cream; Urea Ointment					0.1% Momeiasone Furoate Cream			Vitamin E cream				Vitamin E cream				Vitamin E cream				Vitamin E cream
Dupilumab-8		0.05% Fluticasone Propionate Cream		Crisaborole Ointment	Vitamin E cream	0.05% Fluticasone Propionate Cream		Crisaborole Ointment	Vitamin E cream			Crisaborole Ointment	Vitamin E cream				Vitamin E cream				Vitamin E cream				Vitamin E cream				Vitamin E cream	0.05% Desonide Cream							Vitamin E cream				Vitamin E cream				Vitamin E cream				Vitamin E cream
Dupilumab-9				Crisaborole Ointment	Vitamin E cream				Vitamin E cream				Vitamin E cream				Vitamin E cream				Vitamin E cream				Vitamin E cream				Vitamin E cream							Crisaborole Ointment	Vitamin E cream				Vitamin E cream				Vitamin E cream				Vitamin E cream
Dupilumab-10		0.1% Momeiasone Furoate Cream		Crisaborole Ointment	Vitamin E cream			Crisaborole Ointment	Vitamin E cream			Crisaborole Ointment	Vitamin E cream				Vitamin E cream				Vitamin E cream				Vitamin E cream				Vitamin E cream			Crisaborole Ointment					Vitamin E cream	0.1% Momeiasone Furoate Cream	Sodium Fusidate Ointment		Vitamin E cream				Vitamin E cream				Vitamin E cream
Dupilumab-11		0.1% Momeiasone Furoate Cream	Sodium Fusidate Ointment		Vitamin E cream	0.1% Momeiasone Furoate Cream			Vitamin E cream				Vitamin E cream				Vitamin E cream				Vitamin E cream				Vitamin E cream				Vitamin E cream								Vitamin E cream				Vitamin E cream				Vitamin E cream				Vitamin E cream
Dupilumab-12		0.1% Momeiasone Furoate Cream			Vitamin E cream				Vitamin E cream	0.1% Momeiasone Furoate Cream			Vitamin E cream				Vitamin E cream				Vitamin E cream	0.1% Momeiasone Furoate Cream			Vitamin E cream				Vitamin E cream			Crisaborole Ointment				Crisaborole Ointment	Vitamin E cream				Vitamin E cream				Vitamin E cream				Vitamin E cream
Dupilumab-13				Crisaborole Ointment;0.03% Tacrolimus Ointment	Vitamin E cream			Crisaborole Ointment	Vitamin E cream				Vitamin E cream				Vitamin E cream				Vitamin E cream				Vitamin E cream				Vitamin E cream								Vitamin E cream				Vitamin E cream				Vitamin E cream				Vitamin E cream
Dupilumab-14				Crisaborole Ointment	Vitamin E cream			Crisaborole Ointment	Vitamin E cream				Vitamin E cream				Vitamin E cream				Vitamin E cream			Crisaborole Ointment	Vitamin E cream				Vitamin E cream								Vitamin E cream				Vitamin E cream				Vitamin E cream				Vitamin E cream
Dupilumab-15			Sodium Fusidate Ointment	Crisaborole Ointment	Vitamin E cream	0.1% Momeiasone Furoate Cream		Crisaborole Ointment	Vitamin E cream				Vitamin E cream				Vitamin E cream				Vitamin E cream				Vitamin E cream				Vitamin E cream								Vitamin E cream	Compound Flumetasone Ointment			Vitamin E cream				Vitamin E cream				Vitamin E cream
Dupilumab-16				0.03% Tacrolimus Ointment	Vitamin E cream				Vitamin E cream				Vitamin E cream			0.03% Tacrolimus Ointment	Vitamin E cream				Vitamin E cream	0.05% Desonide Cream		0.03% Tacrolimus Ointment	Vitamin E cream			0.03% Tacrolimus Ointment	Vitamin E cream			0.03% Tacrolimus Ointment					Vitamin E cream	0.05% Desonide Cream			Vitamin E cream	0.05% Desonide Cream			Vitamin E cream				Vitamin E cream
Combined therapy-1					Vitamin E cream				Vitamin E cream				Vitamin E cream				Vitamin E cream				Vitamin E cream				Vitamin E cream				Vitamin E cream								Vitamin E cream				Vitamin E cream				Vitamin E cream				Vitamin E cream
Combined therapy-2		Halometasone Cream		1% Pimecrolimus Cream	Vitamin E cream			1% Pimecrolimus Cream	Vitamin E cream				Vitamin E cream				Vitamin E cream				Vitamin E cream				Vitamin E cream				Vitamin E cream								Vitamin E cream				Vitamin E cream				Vitamin E cream				Vitamin E cream
Combined therapy-3		0.1% Momeiasone Furoate Cream			Vitamin E cream	0.1% Momeiasone Furoate Cream			Vitamin E cream				Vitamin E cream				Vitamin E cream				Vitamin E cream				Vitamin E cream				Vitamin E cream								Vitamin E cream				Vitamin E cream				Vitamin E cream				Vitamin E cream
Combined therapy-4		0.1% Momeiasone Furoate Cream			Vitamin E cream				Vitamin E cream				Vitamin E cream				Vitamin E cream				Vitamin E cream				Vitamin E cream				Vitamin E cream								Vitamin E cream				Vitamin E cream				Vitamin E cream				Vitamin E cream
Combined therapy-5		0.05% Desonide Cream			Vitamin E cream	0.05% Desonide Cream			Vitamin E cream				Vitamin E cream				Vitamin E cream				Vitamin E cream				Vitamin E cream				Vitamin E cream					0.05% Desonide Cream			Vitamin E cream				Vitamin E cream				Vitamin E cream				Vitamin E cream
Combined therapy-6		0.1% Momeiasone Furoate Cream	Mupirocin Ointment		Vitamin E cream				Vitamin E cream	Compound Flumetasone Ointment			Vitamin E cream				Vitamin E cream				Vitamin E cream				Vitamin E cream				Vitamin E cream								Vitamin E cream				Vitamin E cream				Vitamin E cream				Vitamin E cream
Combined therapy-7		0.1% Momeiasone Furoate Cream			Vitamin E cream	0.1% Momeiasone Furoate Cream		0.03% Tacrolimus Ointment	Vitamin E cream				Vitamin E cream	0.1% Momeiasone Furoate Cream		0.03% Tacrolimus Ointment	Vitamin E cream				Vitamin E cream				Vitamin E cream				Vitamin E cream								Vitamin E cream			Crisaborole Ointment	Vitamin E cream; Urea Ointment			Crisaborole Ointment	Vitamin E cream; Urea Ointment				Vitamin E cream
Combined therapy-8		0.1% Momeiasone Furoate Cream		Crisaborole Ointment;0.03% Tacrolimus Ointment	Vitamin E cream; Urea Ointment	0.1% Momeiasone Furoate Cream		Crisaborole Ointment	Vitamin E cream; Urea Ointment				Vitamin E cream				Vitamin E cream				Vitamin E cream				Vitamin E cream; Urea Ointment				Vitamin E cream; Urea Ointment								Vitamin E cream				Vitamin E cream				Vitamin E cream				Vitamin E cream
Combined therapy-9		0.1% Momeiasone Furoate Cream	Triamcinolone Acetonide and Econazole Nitrate Cream		Vitamin E cream; Urea Ointment	0.1% Momeiasone Furoate Cream			Vitamin E cream; Urea Ointment				Vitamin E cream; Urea Ointment				Vitamin E cream				Vitamin E cream	0.1% Momeiasone Furoate Cream			Vitamin E cream	0.1% Momeiasone Furoate Cream			Vitamin E cream								Vitamin E cream				Vitamin E cream				Vitamin E cream				Vitamin E cream
Combined therapy-10		0.1% Momeiasone Furoate Cream			Vitamin E cream				Vitamin E cream	0.1% Momeiasone Furoate Cream			Vitamin E cream				Vitamin E cream				Vitamin E cream				Vitamin E cream				Vitamin E cream								Vitamin E cream				Vitamin E cream				Vitamin E cream				Vitamin E cream
Combined therapy-11		Halometasone Cream		Crisaborole Ointment	Vitamin E cream	Halometasone Cream		Crisaborole Ointment	Vitamin E cream			Crisaborole Ointment	Vitamin E cream				Vitamin E cream				Vitamin E cream				Vitamin E cream				Vitamin E cream	0.1% Momeiasone Furoate Cream		Crisaborole Ointment					Vitamin E cream				Vitamin E cream				Vitamin E cream				Vitamin E cream
Combined therapy-12		0.1% Momeiasone Furoate Cream		0.03% Tacrolimus Ointment	Vitamin E cream			Crisaborole Ointment	Vitamin E cream				Vitamin E cream				Vitamin E cream				Vitamin E cream				Vitamin E cream		Mupirocin Ointment		Vitamin E cream								Vitamin E cream				Vitamin E cream				Vitamin E cream				Vitamin E cream
Combined therapy-13		0.1% Momeiasone Furoate Cream			Vitamin E cream	0.1% Momeiasone Furoate Cream			Vitamin E cream			Crisaborole Ointment	Vitamin E cream; Urea Ointment				Vitamin E cream; Urea Ointment				Vitamin E cream				Vitamin E cream				Vitamin E cream								Vitamin E cream				Vitamin E cream				Vitamin E cream				Vitamin E cream
Combined therapy-14				0.03% Tacrolimus Ointment	Vitamin E cream			Crisaborole Ointment	Vitamin E cream			Crisaborole Ointment	Vitamin E cream				Vitamin E cream				Vitamin E cream				Vitamin E cream			Crisaborole Ointment	Vitamin E cream; Urea Ointment								Vitamin E cream				Vitamin E cream				Vitamin E cream				Vitamin E cream
Combined therapy-15		0.1% Momeiasone Furoate Cream			Vitamin E cream	0.1% Momeiasone Furoate Cream			Vitamin E cream				Vitamin E cream				Vitamin E cream				Vitamin E cream				Vitamin E cream				Vitamin E cream								Vitamin E cream				Vitamin E cream				Vitamin E cream				Vitamin E cream
Combined therapy-16		0.1% Momeiasone Furoate Cream		1% Pimecrolimus Cream	Vitamin E cream			Crisaborole Ointment	Vitamin E cream				Vitamin E cream				Vitamin E cream				Vitamin E cream			Crisaborole Ointment	Vitamin E cream				Vitamin E cream								Vitamin E cream				Vitamin E cream				Vitamin E cream				Vitamin E cream
[truncated: 4 more columns]
